# Supplementary material for: Physical fitness and physical self-concept of male and female young adults in Qatar
Source: PLoS One. 2019 Oct 10;14(10):e0223359. doi: 10.1371/journal.pone.0223359 (PMC6786589; doi:10.1371/journal.pone.0223359)
Supplement: S1 Data — (XLSX) [file pone.0223359.s001.xlsx]

## Sheet: PA and body image Qatar student
ID	Gender	Age	PE_school	PE_outsideschool	PSDQS_Activity	PSDQS_Appearance	PSDQS_Bodyfat	PSDQS_Health	PSDQS_Sport	PSDQS_Coordination	PSDQS_Endurance	PSDQS_Flexibility	PSDQS_Strength	PSDQS_GLOBALPHYSICAL	PSDQS_GLOBALESTEEM	Sys_BP	Dias_BP	Height	BM	BMI	BMIcategory	One_leg_stand	Fig_8_run	Handgrip	Jump	Push_up	Sit_up	Walk
86	1	21	1	1	4.5	4.33333	1.66667	3.6	4.33333	4.6	4.66667	5.33333	4.66667	4	3.8	136	93	1.89	65.9	18.45	1	60	5.2	50.9	65	17	15	1096.2
87	1	21	1	1	5.25	3.66667	1.66667	2.6	6	5.2	6	4	5	5	3.6	125	78	1.81	76.2	23.26	2	60	4.3	42.5	15.1	31	15	796.8
88	1	23	1	1	4.25	4.66667	1	1.6	5	5.2	5	5	5	4.66667	3.2	103	84	1.68	55	19.49	2	60	4.8	44.1	42	20	15	850.2
89	1	21	1	1	5.75	5.33333	2	1.2	5	4.8	4.33333	5	5	5	4	124	79	1.99	80.9	20.43	2	60	4.7	41.5	60	22	15	976.2
90	1	20	1	1	4.25	6	1	3.4	4.33333	5.4	4.33333	6	5.66667	4.33333	3.4	122	87	1.88	82.2	23.26	2	17	5.74	31.6	36	8	15	925.2
91	1	25	1	2	2.25	2.66667	2	2.2	2.33333	2.8	3.33333	2.66667	3.33333	2	2.6	105	84	1.67	69.1	24.78	2	60	5.3	36	37.9	17	15	1098
92	1	21	1	1	5.25	4.33333	2	2.6	5.66667	5	5.33333	4	4	4.33333	3.8	106	89	1.77	58	18.51	2	60	4.4	41.6	46	30	15	971.4
93	1	20	1	1	6	5.66667	1	1.4	6	6	5.33333	6	6	5.33333	4.2	120	72	1.63	52.3	19.68	2	60	5.2	53.2	37	69	15	1152
94	1	19	1	1	5.25	3.66667	2.33333	2.2	4.66667	5.2	5.33333	4.66667	5	5	3.6	98	71	1.81	69	21.06	2	60	5.1	45.3	43.9	29	15	808.8
95	1	20	1	1	5.25	4.66667	1	1.6	5.33333	5.4	4.66667	4.66667	5	5	3.4	114	74	1.76	68.6	22.15	2	60	5.16	31	37	36	15	849.6
96	1	21	1	1	5.5	5.66667	2	2.4	5.33333	4.8	5	5.33333	4.66667	5.33333	4.2	125	80	1.93	82.8	22.23	2	60	4.8	47.3	46	20	15	851.4
97	1	21	1	1	3	5.33333	3.33333	2.2	4.66667	5.2	5.33333	5	4.66667	4.66667	3.4	108	86	1.76	75	24.21	2	60	5.8	46.2	49	32	15	907.8
98	1	23	1	1	3	3	4.66667	2	4.66667	4	3.66667	4	4.33333	4.33333	3.2	140	81	1.57	77	31.24	4	18	7.4	44.8	39	20	14	912
99	1	21	1	1	6	5	2	2.4	5	6	5.66667	5.33333	5.66667	6	3.6	102	75	1.82	76.8	23.19	2	60	6.11	49.9	44.6	21	15	1267.2
100	1	21	1	2	5.75	6	3.33333	1	5	5.6	5.33333	2	5.33333	6	3.8	106	87	1.77	90.7	28.95	3	60	5.9	39.3	12.1	22	15	1030.2
101	1	21	1	1	2.75	6	1	2.6	4.66667	4.8	3.33333	4	5	5.33333	3.6	122	80	1.72	57.5	19.44	2	60	4.6	44.1	47	36	15	928.8
102	1	20	1	2	3.25	2.66667	3.66667	2	4	4.4	4	3.33333	4	4	4.4	122	85	1.68	88.1	31.21	4	60	5.8	32.1	35.1	17	15	972
103	1	21	1	1	4	2.66667	5.33333	1.8	4	3.8	3	3.33333	3.66667	3.33333	3.6	120	79	1.84	110	32.49	4	60	7.7	33	25	14	15	981
104	1	19	1	1	4.75	5	1	1.6	4.33333	4.8	4.66667	5	5	4.33333	3.6	112	74	1.75	58.5	19.1	2	60	4.6	43.9	47.2	29	15	913.2
105	1	19	1	1	2.75	2.33333	3.33333	1.8	2.33333	4.8	3	3	4	4.66667	2.8	140	79	1.78	83	26.2	3	28	5.1	48	52	28	15	994.8
106	1	21	1	2	2.5	3	3.66667	1.8	3	4.4	4	3.33333	3.66667	2.66667	3.2	104	73	1.69	116	40.61	4	60	8.7	53.4	37	0	15	1096.8
107	1	21	1	1	3.5	3.33333	1.33333	1	4.33333	4.6	4.33333	4.66667	4.66667	5	3.2	124	85	1.77	64	20.43	2	60	4.6	41.4	41	32	15	911.4
108	1	21	2	1	3.75	4	2.33333	1.8	4	4	2.66667	4.66667	4.66667	5.66667	3.4	124	68	1.82	73.1	22.07	2	60	5.2	42.4	60	16	15	1396.2
109	1	22	1	1	3.5	4.66667	3.66667	2	5	6	5.33333	5.66667	5.33333	5	4.2	105	76	1.75	72	23.51	2	53	4.6	37.3	40.3	28	15	934.2
110	1	21	1	1	3.25	5	4.66667	2.4	4.66667	5	5.66667	5.66667	5.66667	4.66667	3.2	116	83	1.79	77	24.03	2	28	4.8	39	47	24	15	929.4
111	1	17	1	1	3	4.33333	1	1.4	4	4	3.66667	4.66667	2.66667	3.66667	3.6	118	80	1.72	58.2	19.67	2	60	5	31.1	52	7	15	963.6
112	1	22	1	2	3	4.66667	3.33333	2.2	4.33333	4.4	4	4.66667	5	3.66667	3.2	106	80	1.77	79	25.22	3	60	5.2	42.2	17	7	15	1229.4
113	1	21	1	1	4.5	3	3.66667	1.8	4	4	4.33333	4.66667	4	4	4.4	121	69	1.73	96	32.08	4	60	7.8	46.1	39.3	14	15	868.2
114	1	19	1	1	2.5	3.66667	1.66667	3.4	4.33333	4.6	3.66667	4.33333	4.33333	5	3.8	145	80	1.71	64	21.89	2	60	4.5	45.3	60	31	15	933.6
115	1	19	1	2	2.25	3	4.33333	1.8	3	4	3.33333	3.33333	3.66667	2.66667	3.2	103	85	1.68	101.3	35.89	4	28	5.2	52.5	15.2	13	15	1156.2
116	1	19	1	1	5.25	6	1.33333	1.2	6	5.8	6	5	6	6	4	110	81	1.79	65.6	20.47	2	60	4.6	50.2	53	30	15	870
117	1	22	1	1	5	5	1	1.4	5.33333	5.8	5	6	5.66667	5.33333	3.6	128	73	1.63	55	20.7	2	60	4.8	57.1	41.5	26	15	1092
118	1	19	1	2	5.25	4	5	2.4	5	4	5	4.66667	4	5	4.8	103	88	1.71	113	38.64	4	14	9	32.4	31.5	10	13	1086.6
119	1	20	1	1	6	3.66667	1.33333	1	4	5	4	3.66667	5.33333	5.66667	3	127	76	1.76	56.7	18.3	1	#NULL!	#NULL!	33.8	#NULL!	#NULL!	#NULL!	973.2
120	1	20	2	1	3.75	2.33333	5.33333	1.6	4.33333	3.4	2.33333	2.66667	3.33333	3	3.2	142	79	1.82	118.9	35.9	4	40	5.6	33.3	32	0	15	1041
121	1	21	1	1	5.25	4.66667	4	3.4	5.33333	4.2	4	4	4	4.33333	3.2	107	80	1.69	77	26.96	3	60	5.3	44.2	47.5	26	15	1084.8
122	1	22	1	2	5	4.66667	2.33333	2.2	4.66667	5.8	5	4.33333	5.66667	5.66667	3.4	98	73	1.83	83	24.78	2	60	4.6	37.7	53	35	15	907.8
123	1	21	1	1	4.75	6	4	1	5.66667	5.2	5	4	4	5.33333	4	120	80	1.77	82.3	26.27	3	60	5.7	40.7	35.2	24	15	978
124	1	20	1	2	2.75	5.66667	1.33333	1.4	3.66667	4.8	3.66667	2.66667	4.33333	4.66667	3.4	106	83	1.74	54.1	17.87	1	60	4.5	31	59	32	15	984
125	1	18	1	2	5.25	5.33333	1.66667	1.2	4.66667	5	4.66667	4.33333	4	4.33333	4.6	102	75	1.71	87	29.75	3	57	7.3	44.1	43	20	15	860.4
126	1	21	1	2	4.75	4.33333	3	2.6	5	3.6	5.33333	5.33333	4.33333	5.33333	3.2	120	79	1.78	72	22.72	2	60	6.4	60.9	41.5	34	15	1086.6
127	1	20	1	1	5	4	5.66667	2.4	5	3.8	4.66667	4.33333	4.66667	4.66667	4.6	123	87	1.82	129.3	39.04	4	17	8.45	36	33	1	13	916.2
128	1	23	1	1	6	3.66667	3.33333	1.2	3.66667	5.2	5	6	5.66667	5.66667	4.2	128	77	1.63	84	31.62	4	60	5.8	46.1	34.7	13	15	922.2
129	1	21	1	1	2.5	3.66667	4.33333	4	2	4.2	1.33333	3.33333	5	1.33333	3	132	71	1.89	116	32.47	4	46	7.9	34	29.6	13	15	862.2
130	1	21	1	1	2.75	4.66667	1	1.4	4.33333	4.2	3.66667	5	3.33333	3.66667	3.6	118	72	1.74	58	19.16	2	60	7.6	36.9	16	1	15	975.6
131	1	21	2	1	3.5	4	1	1.6	3.33333	3.4	3.33333	3	2.33333	4	3.8	122	85	1.81	68.5	20.91	2	25	5.1	59.3	53	0	15	916.8
132	1	21	2	1	6	3.66667	2	1.2	5.66667	5.8	4	5	5	4.66667	3.4	123	78	1.72	78.8	26.64	3	60	4.7	46	19.9	21	15	1150.8
133	1	20	1	1	2.75	5.33333	2.66667	2.2	4.66667	5	5.66667	4.66667	4.66667	4.66667	3.4	112	87	1.7	77	26.64	3	#NULL!	#NULL!	49.6	#NULL!	#NULL!	#NULL!	850.2
134	1	22	1	1	3.5	5	1	2.4	5	4.4	4.33333	6	5	4	3.4	119	84	1.78	63	19.88	2	60	4.7	39.4	69	30	15	983.4
135	1	19	1	1	4.75	5.33333	2.66667	1.8	6	5.2	5	4.66667	5	5.33333	3	127	80	1.72	64	21.63	2	60	4.6	33.9	41.5	31	15	988.8
136	1	22	1	1	3.25	5	2.66667	2	4.33333	5	5	4	5	5.33333	3.6	119	83	1.85	63	18.41	1	60	4.6	43	44	28	15	920.4
137	1	21	1	1	5.25	4.33333	4	2.6	4.66667	4.6	4.33333	5	4.33333	5	3.4	141	89	1.65	63	23.14	2	60	6.9	41.8	49.6	30	15	844.8
138	1	20	1	1	4.25	6	4	4.4	5.66667	4.8	4.66667	4.66667	4.66667	4.66667	3.8	96	63	1.78	56.8	17.93	1	60	4.72	34.4	48	19	15	925.2
139	1	19	2	1	4.5	3	4.33333	3	4	4.2	4	4	4	3	3.8	125	82	1.61	74.5	28.74	3	60	5.1	43.9	42	20	15	1041.6
140	1	21	1	1	4.5	4.33333	1.33333	3.6	5	4.6	4.66667	4.66667	4.33333	5	4.8	108	66	1.71	57.6	19.7	2	60	4.79	36.5	43	29	15	917.4
141	1	17	1	1	2.75	5.33333	2.66667	3.4	5.66667	5.2	3.66667	5	5.66667	6	4.4	120	91	1.77	61.1	19.5	2	58	4.8	35.2	32	12	15	934.8
142	1	17	1	1	3	5	3	2.6	4.33333	4.8	5.33333	4	4.33333	5	3.4	104	77	1.71	67	22.91	2	60	4.65	38	31.5	9	15	872.4
143	1	19	2	1	3.75	4	3.33333	1.6	3.66667	5.2	2.66667	2	4	5.66667	3.8	133	77	1.67	62.9	22.55	2	60	4.3	41.8	44	38	15	980.4
144	1	19	1	1	5.25	5	1.66667	1.4	5	5.4	4.66667	5.33333	4.66667	5.33333	3.6	119	87	1.75	69.1	22.56	2	60	4.3	31.9	63	32	15	1043.4
145	1	21	1	1	4.75	5.66667	2.66667	1.8	5	5.4	4.66667	5.66667	5	5.33333	3.2	122	85	1.68	64	22.68	2	60	5.8	48.7	47	20	15	967.8
146	1	20	1	2	3.75	4.66667	1.33333	1	5	5	4.66667	5	4	5	3.2	124	88	1.77	62.5	19.95	2	60	4.9	47.5	22.8	22	15	927.6
147	1	20	1	1	3.25	4	2	2	4.33333	4.6	4	4	4.33333	4.66667	3.4	110	83	1.76	75.4	24.34	2	60	5	35.1	43	17	15	982.8
148	1	23	1	2	2.75	4.33333	2.33333	3.4	5.33333	4.4	3	4.33333	5	5.33333	3.6	114	81	1.72	65	21.97	2	60	5.3	42	50	31	15	1095
149	1	21	1	2	3.25	4.33333	1	2	4	4.4	3.66667	4.33333	3.66667	2.66667	3.4	117	82	1.72	54	18.25	1	60	4.9	50.9	45	19	15	1092
150	1	22	1	1	4.5	2.33333	3	2.2	3.33333	4	4.33333	3.33333	4	4.33333	3	132	72	1.71	80	27.36	3	60	4.8	45.2	46.3	42	15	980.4
151	1	21	1	2	4.5	4.66667	2.66667	1.4	5	4.2	3.66667	4.66667	4.33333	4	3.2	124	82	1.91	90	24.67	2	60	7.6	37.8	46	23	14	990
152	1	19	1	1	3.75	3.33333	5.33333	2	4.66667	4	3.66667	4	4.66667	4.33333	4	118	87	1.85	145	42.37	4	25	8.2	40.1	33.4	7	9	912
153	1	21	1	1	3.75	4	2.66667	2	4.33333	4	4	5	4.66667	3.33333	3.2	120	78	1.86	75	21.68	2	60	4.6	36.7	30	15	#NULL!	814.8
154	1	23	1	2	4.75	4	3.66667	3.2	4.66667	4	3.66667	4	4	4.33333	3.2	113	78	1.67	79	28.33	3	54	5.8	46.4	42	15	13	991.8
155	1	21	1	1	3.5	6	3	2	5	5.8	5.66667	5	5	5.33333	4	103	76	1.69	70.2	24.58	2	60	6.21	35.3	25	1	15	843.6
156	1	19	1	1	4	5.33333	3.66667	4	4.66667	4.8	4.66667	5	3.66667	5	5	116	79	1.73	59.8	19.98	2	38	5.1	42	41	10	15	870.6
157	1	21	1	1	3.25	4.33333	1	2	4	4.4	3.66667	4.33333	3.66667	2.66667	3.4	#NULL!	#NULL!	1.72	54	18.25	1	#NULL!	#NULL!	46.3	#NULL!	#NULL!	#NULL!	1092
158	1	26	1	1	4.5	4.66667	1.66667	1.4	5	5	4.33333	5.33333	5	5	3.2	112	82	1.65	62.3	22.88	2	60	4.9	43.5	37	15	15	1087.2
159	1	22	1	1	2	3.33333	1.33333	2.2	3.33333	4.6	3	2.66667	4	4	3.2	115	82	1.71	71.9	24.59	2	60	5.3	43	51	46	15	933
160	1	21	1	1	4.75	5	1	2	5.33333	5.2	3.66667	4.33333	4.66667	4.33333	4.2	142	74	1.73	98	32.74	4	60	5.3	38.4	42	23	15	983.4
161	1	18	1	2	4.25	3.66667	3.66667	4	4	4.8	3.33333	4	3	3.66667	4	114	71	1.72	95.8	32.38	4	52	5.1	38.8	42	16	15	860.4
162	1	20	2	1	4.5	3.66667	1.33333	1.6	4.66667	4	3.33333	4	4.33333	4.66667	3.8	128	86	1.81	68	20.76	2	8	5.8	47.4	45	5	15	990.6
163	1	19	1	2	5.5	3	2.33333	2	5.33333	4.4	4.66667	5	5.66667	5	3.4	113	88	1.71	75	25.65	3	54	4.8	27.8	53	38	15	972
164	1	23	1	2	3	3.33333	5	4.2	2.66667	3	3	3	3	2.33333	3	134	106	1.64	66.5	24.72	2	60	5.1	31.6	47	20	15	928.2
165	1	19	1	2	3.25	2.66667	2.66667	1.8	3	3.6	3.66667	2.33333	3.33333	4	2.8	115	80	1.74	52	17.18	1	25	7.8	48.3	28.3	13	15	846
166	1	21	1	1	3.5	3	3.66667	2.2	3.66667	4.6	3.66667	3.66667	4.66667	3.66667	4.2	117	84	1.74	86	28.41	3	60	8.5	33	37.5	10	14	1152
167	1	21	1	1	2	5.66667	1	2	2.33333	3.8	1.66667	4	2.33333	1.66667	4.2	109	78	1.63	49.3	18.56	2	60	5.3	29.8	25	44	15	1100.4
168	1	22	1	1	4.75	5.33333	3.33333	1.2	3.66667	5	4.33333	2	4.66667	5	3.2	112	84	1.75	96	31.35	4	21	7.8	65.5	40.4	13	13	1105.8
169	1	20	1	1	5.25	6	1.66667	1.6	5.33333	5.2	5.66667	5.33333	6	5.66667	3.8	106	52	1.81	85	25.95	3	60	5.5	45.4	55.5	36	15	867
170	1	23	1	2	4	6	1	1.2	4	3.6	4.66667	3	4.33333	4	2.6	115	80	1.69	64.6	22.62	2	60	5.1	43.7	55	7	15	970.2
171	1	20	1	1	6	6	3.66667	2.4	5.66667	5.8	5.66667	5.33333	5.66667	5.66667	4	133	97	1.69	67.7	23.7	2	60	4.5	38.5	49	28	15	1152
172	1	21	1	1	1.75	4	1	4	4	4	3.66667	4	3.33333	1.66667	3.6	106	68	1.71	54.5	18.64	2	60	4.7	32.8	56	40	15	919.2
173	1	21	1	1	3.75	2.66667	3.33333	2.2	4.33333	4.6	4	3.66667	3.66667	4.33333	4.6	109	73	1.78	88	27.77	3	24	8.2	43	38	0	11	1222.8
174	1	23	1	1	3.25	4	2.66667	1.4	4.66667	4.8	4.33333	4.33333	4	5	3.2	111	81	1.71	74	25.31	3	60	7.7	43.6	44.8	36	15	867
175	1	22	1	1	5.25	3.66667	3	1.2	3.66667	4.6	4	5	5	5	3.4	113	80	1.68	75	26.57	3	60	7.5	32.4	43	15	15	1036.2
176	1	20	1	1	4	4	4.33333	3.6	5.33333	4.6	4.33333	2	3	3.66667	1.6	114	66	1.71	69.3	23.7	2	35	5.1	56.8	16.7	64	15	792
177	1	21	1	1	4	4	2	2	3.66667	4	4	4	4	3.66667	3.2	119	78	1.81	77.4	23.63	2	60	4.9	43	59.6	42	15	787.8
178	1	22	1	1	4.5	4.33333	2.33333	3.8	3.33333	4.4	4.33333	4.66667	4.66667	4.66667	4.2	105	68	1.75	59.2	19.33	2	60	4.8	47	50	29	15	924
179	1	20	2	2	4.75	5	2.66667	2.2	4.66667	4.8	5.33333	5.66667	5.33333	4.66667	3.6	102	79	1.82	92	27.77	3	60	4.8	42.2	54	38	15	841.2
180	1	18	1	1	3.25	3.66667	3	2.4	4	4.2	5	5.33333	5.33333	5.33333	3	125	80	1.79	62	19.35	2	51	4.7	48	38.2	15	15	1087.2
181	1	20	1	1	5.5	4.33333	3.33333	2.4	4.66667	5.2	5	4.33333	4.33333	4.33333	4	151	114	1.65	68	24.98	2	60	4.5	46.1	61	28	15	787.8
182	1	18	1	2	2.75	4	5.66667	4.2	2.33333	4.4	1	3.33333	6	1	3.2	98	61	1.75	111.4	36.38	4	44	5.5	49.2	27	10	15	862.2
183	1	22	1	1	4.5	2.33333	3.33333	2	3	4.4	4.33333	3.66667	4.33333	5	3.4	134	76	1.69	75	26.26	3	60	7.5	38.6	40.6	24	15	907.2
184	1	22	1	1	3.5	4.33333	2.66667	2	5	5.2	5.33333	6	6	5.33333	3.6	122	77	1.76	60	19.37	2	57	4.7	49.9	49	35	15	1027.2
185	1	20	1	2	5	4.33333	3.33333	2.4	4.66667	4	5	5.33333	4.33333	5.66667	3.4	108	78	1.72	67	22.65	2	60	4.9	41.4	39.2	20	15	909
186	1	20	1	1	5.5	5.66667	1.33333	1.2	5.33333	5.4	4.33333	4.66667	5.33333	4.66667	4	118	82	1.82	54.7	16.51	1	60	4.8	#NULL!	18.8	25	15	969
1	2	18	1	2	3.25	4	2	2.4	3.66667	4	2.66667	3.66667	3.66667	4	3.8	114	72	1.69	60.8	21.29	2	#NULL!	#NULL!	29.7	#NULL!	#NULL!	#NULL!	975.6
2	2	18	1	1	4.25	4.66667	2.33333	5.2	3.66667	4.2	4	4.66667	3.66667	5	3.6	124	80	1.675	64.5	22.99	2	60	7.31	23	27	16	15	909
3	2	18	1	2	2.75	5	2.33333	2.2	3.66667	3.4	4.33333	3	3	1	3.8	113	75	1.531	48.8	20.82	2	60	6.82	19	26	5	15	1108.8
4	2	18	2	2	3.5	4.33333	3	2.8	4.33333	4.2	3.66667	5	4	3	4	116	70	1.54	76.1	32.09	4	60	6.72	31	32	10	5
5	2	18	1	2	#NULL!	3.33333	3	#NULL!	#NULL!	3.2	#NULL!	#NULL!	2.33333	#NULL!	#NULL!	124	89	1.6	66.6	26.02	3	60	6.26	22.7	32	2	15
6	2	18	1	2	4.25	4.66667	1.66667	2	4.33333	4	4.66667	4.66667	5.33333	5.33333	3.8	112	56	1.59	53	20.96	2	60	6.2	21.3	33	10	15	1099.2
7	2	18	1	2	4	5	2.33333	4.2	4.33333	4.2	4.66667	5	5.66667	5	3.6	118	72	1.59	46	18.2	1	#NULL!	#NULL!	20	#NULL!	#NULL!	#NULL!	1025.4
8	2	18	1	1	2.5	5.66667	1.66667	2.8	5	4.2	3.66667	4.33333	5	5.66667	3.8	112	66	1.606	46.4	17.99	1	29	5.73	25.6	31	8	15	1458.6
9	2	18	2	2	2	3.33333	4	1	3.66667	3.4	2.33333	2.66667	3.33333	3.33333	2.6	126	86	1.63	68	25.59	3	60	6	28	30	12	15	1412.4
10	2	19	1	2	4	6	1	1.2	4	4.4	3.66667	3.66667	3.33333	4.66667	2.8	101	70	1.705	50.5	17.37	1	#NULL!	#NULL!	30.6	#NULL!	#NULL!	#NULL!	873.6
11	2	19	1	1	5.5	3	1	2	4.33333	4.8	4.66667	3.66667	5.33333	4.66667	3	121	83	1.648	56.9	20.95	2	#NULL!	#NULL!	31.8	#NULL!	#NULL!	#NULL!	915
12	2	19	2	1	3.25	4	3	1.2	5.33333	5.6	4	5	4.33333	3	3.6	128	77	1.59	58.5	23.14	2	60	5.84	31.11	45	11	11	1035
13	2	19	1	1	2	5.66667	3	1	5.66667	4.8	4.33333	5	5	5.66667	3.8	117	71	1.64	71.1	26.44	3	60	6.44	21.77	29	0	11	1022.4
14	2	19	1	2	4.75	2	5.33333	1.4	5	3.8	3.66667	4	4	3.33333	3.4	104	64	1.604	56.8	22.08	2	60	7.33	32.8	21	9	15	805.2
15	2	19	1	2	3.75	3.66667	1.66667	1.2	4	5.2	4.33333	4.66667	5	4.33333	3	119	64	1.575	60.5	24.39	2	60	7.4	24.3	28	12	15	972.6
16	2	19	1	1	2.75	5	1	1.6	2.33333	4.8	4.33333	4	5	6	2.8	121	90	1.552	54.1	22.46	2	60	5.97	23.9	35	10	15	1170.6
17	2	19	1	1	3.75	5.33333	3	1.6	5	3.4	3.33333	5	5	4.33333	3.6	101	78	1.584	67.5	26.9	3	25	6.83	30.1	38	11	15	1345.2
18	2	20	1	2	#NULL!	5.66667	2	2.8	4	4.8	5.33333	5.66667	5	5.66667	3.2	135	85	1.53	54.8	23.41	2	60	6.44	23.1	36	10	15	1107
19	2	20	1	1	4.25	5.66667	4	3	5.33333	5	3.66667	4.33333	4.33333	5.66667	4	110	72	1.496	43.6	19.48	2	#NULL!	#NULL!	22.9	#NULL!	#NULL!	#NULL!	875.4
20	2	20	1	1	4.5	4	4.66667	1.6	5.66667	4.6	5.33333	4.66667	4.66667	4	3.8	127	56	1.71	77.5	26.5	3	60	5.94	29.01	39	13	15	1014
21	2	20	2	2	4.25	3	1.66667	2.8	5	5	4	4.33333	4.33333	5	3.4	115	66	1.49	45.6	20.54	2	60	5.87	28	33	12	10	930
22	2	20	1	2	3	6	2.33333	1	3	3.4	3	3	3.66667	5	2.6	107	72	1.72	66.1	22.34	2	60	6.9134	32.6	14	3	#NULL!	874.2
23	2	20	1	2	2	5.66667	1	1.8	3.33333	3.4	3	2.33333	2.33333	1	2.6	120	64	1.64	55.1	20.49	2	60	6.02	24.2	21	5	10	852.6
24	2	20	1	1	5.25	4	1.66667	2	5	5	4.66667	5.33333	5.33333	5	3.4	103	74	1.65	44.8	16.46	1	60	6.67	29.6	47	10	15	989.4
25	2	20	2	1	4.75	5	2.33333	2	5	4.6	4	#NULL!	4.66667	5	3	117	76	1.62	63	24.01	2	60	6.72	25	30	6	1	1052.4
26	2	20	2	2	2.25	4.33333	1.33333	2.6	3.33333	4	3.66667	5	3.66667	5.66667	2.6	115	70	1.596	44.5	17.47	1	60	6.36	25.5	21.5	18	15	805.8
27	2	20	1	2	5	4.66667	1	2	6	4	3.66667	3	5	6	4.6	106	61	1.523	35.7	15.39	1	60	6.23	20.4	32	12	15	804.6
28	2	20	1	2	3.5	6	2	4.4	3	4	3.33333	3.33333	3.33333	6	4	105	73	1.531	45.8	19.54	2	60	7.36	20.1	24	10	15	912
29	2	20	1	1	2.5	4.66667	3.33333	3.4	4	4.8	4.33333	4.33333	5	4.33333	3.4	115	88	1.634	48.6	18.2	1	60	6.91	33.5	35	15	15	907.2
30	2	20	1	1	5.75	5	4	3.6	6	4.6	4.66667	#NULL!	5	3.66667	4	110	78	1.718	62.3	21.11	2	36	6.31	27.7	31	14	14	857.4
31	2	20	1	2	5.75	4	2.33333	1.6	2.66667	4.6	4.66667	5	5	5.66667	3.6	128	91	1.57	55.3	22.43	2	60	6.66	26.1	33	9	15	924.6
32	2	20	1	1	4.5	5	3	1.4	3.66667	4.2	4.33333	4	4.66667	4.33333	3.6	133	83	1.605	69.3	26.9	3	60	7	32.29	31	3	15	1140
33	2	20	1	1	6	3.66667	1.33333	1	4	5	4	3.66667	5.33333	5.66667	3	127	76	1.76	56.7	18.3	1	#NULL!	#NULL!	32.4	#NULL!	#NULL!	#NULL!	973.2
34	2	20	1	1	6	3.66667	1.33333	1	4	5	4	3.66667	5.33333	5.66667	3	127	76	1.76	56.7	18.3	1	#NULL!	#NULL!	32.4	#NULL!	#NULL!	#NULL!	973.2
35	2	20	1	2	5.25	4	1.33333	1.8	5.33333	3.2	3.66667	5	4.33333	5.66667	4	122	75	1.54	48	20.24	2	60	6.18	25.5	39	10	15	1054.8
36	2	21	2	1	4.75	5.33333	1.66667	3.4	4.66667	4.8	4	5.33333	5	6	#NULL!	156	96	1.512	43.8	19.16	2	#NULL!	#NULL!	24.8	#NULL!	#NULL!	#NULL!	1149
37	2	21	1	2	3.75	3.66667	1.66667	2	6	5.4	5.33333	5.33333	4	5.66667	3.4	122	79	1.524	43.1	18.56	2	#NULL!	#NULL!	26.3	#NULL!	#NULL!	#NULL!	804.6
38	2	21	1	1	4.75	5.33333	1	2.2	5.33333	5.2	5.33333	4.33333	5	5	3.6	124	84	1.56	48.7	20.01	2	#NULL!	#NULL!	26.5	#NULL!	#NULL!	#NULL!	928.2
39	2	21	2	2	3.75	2	3.66667	3.6	3.33333	3.8	2.33333	4.66667	4.33333	3.66667	3.2	125	89	1.615	52.1	19.98	2	#NULL!	#NULL!	24.4	#NULL!	#NULL!	#NULL!	1032
40	2	21	1	1	5.5	5.33333	1	1.6	4	5	2.33333	2.33333	5.33333	5.33333	3.4	103	67	1.61	59.2	22.84	2	60	6.8	29.6	31	10	12	1140
41	2	21	1	2	5	5	2.33333	1.4	4	4	3	4.66667	2.66667	5.33333	2.6	108	74	1.65	57.7	21.19	2	60	6.3	28.1	34	6	14	1033.8
42	2	21	1	2	4.25	3	4.33333	4	4.33333	3	2.66667	3	3.66667	3.33333	3.4	125	125	1.53	50	21.36	2	#NULL!	#NULL!	16.6	#NULL!	#NULL!	#NULL!	1054.8
43	2	21	1	2	2.75	2.33333	5.33333	3	2	2.8	3	2.66667	4.33333	3.66667	3.2	154	93	1.76	90	29.05	3	60	6.3	35.3	44.5	2	9	1100.4
44	2	21	2	1	1.5	5.66667	1	5.4	2.33333	3	2.66667	2	1	3	5	103	63	1.68	50.1	17.75	1	25.21	6.37	21.2	33	11	15	1098.6
45	2	21	1	2	4	4.33333	2	3	3.66667	4	4.66667	3.66667	4.33333	4.66667	3.4	122	68	1.69	62.1	21.74	2	60	6.02	32.8	28	14	15	1170.6
46	2	21	1	2	1.75	2.66667	6	1.6	1.66667	3	2	2.33333	3.33333	1.33333	2.2	122	86	1.617	96.4	36.87	4	37.53	7.42	27.2	15.5	0	13	1234.2
47	2	21	2	2	3	4.33333	2.33333	3.8	3	3.6	3.66667	3.33333	3	4.33333	3.6	121	68	1.6	54.3	21.21	2	12.9	8.35	18.2	24	6	15	1030.2
48	2	21	1	2	5	4.66667	1.66667	4	4	4	3.33333	3.33333	3.33333	5.33333	3.8	101	70	1.605	47.1	18.28	1	34.9	6	22.7	29	2	15	957
49	2	21	1	1	3.25	4.66667	4.66667	2.2	3	4.8	3	4	3.66667	3.66667	2.8	133	81	1.53	63	26.91	3	33	7.7	22	28	0	15
50	2	22	1	2	6	4.66667	1	1.8	6	4.8	6	6	5.66667	5.33333	3.4	128	85	1.65	66.3	24.35	2	#NULL!	#NULL!	34.4	#NULL!	#NULL!	#NULL!	793.8
51	2	22	2	2	3.5	5	1	6	3	4	3.66667	5	3	4	3.2	114	78	1.62	45.1	17.18	1	60	6.18	24	36	16	15	802.8
52	2	22	1	2	4.5	5.33333	1.33333	1	4.66667	5.4	4.66667	4.66667	5	4.66667	3.4	93	61	1.54	47.1	19.86	2	60	6.59	20.4	57	3	15	1051.2
53	2	22	1	1	2.25	5	1	1.2	6	6	5	6	4.66667	4	4	125	80	1.72	49.7	16.8	1	60	5.44	27.75	42	12	15	932.4
54	2	22	1	2	4.75	4	5.33333	2.6	4.33333	4	3.66667	4.33333	5	4	3.8	117	70	1.615	93.5	35.85	4	#NULL!	#NULL!	30.4	#NULL!	#NULL!	#NULL!	1027.8
55	2	22	2	2	3	4	2.33333	1.6	1.66667	3	1	4	2.33333	2.66667	3	116	72	1.68	51.5	18.25	1	60	6.38	24.2	30	6	15	1534.4
56	2	22	1	2	1.5	1.33333	4.33333	3.2	2.66667	4	3	3.66667	3.33333	1.33333	4	123	79	1.65	61.7	22.66	2	60	6.5	#NULL!	26	0	13	1329.6
57	2	22	1	2	4.5	5	3	2.2	3.33333	5	4	3.33333	4.66667	4.66667	3.4	120	82	1.515	71.5	31.15	4	60	5.77	35.9	16	20	15	1107.6
58	2	22	1	2	3.25	1	5.66667	1	5	4.6	3.66667	4.33333	4.66667	1	3.2	110	77	1.635	77	28.8	3	60	5.58	22.4	30	15	15	1110
59	2	22	1	2	1.75	3.66667	1	1.2	2.33333	3.4	1.33333	2.66667	2.33333	1	2.6	103	74	1.48	36	16.44	1	60	6.9	21	15	2	15	1398
60	2	22	1	2	1.5	2.66667	3.66667	2	3.33333	3.4	2.66667	3.66667	3	2.66667	3.4	127	89	1.68	77.1	27.32	3	30	6.8	25	32	3	8	1524
61	2	22	1	2	5.75	3.66667	2	2	5.33333	4.6	5.33333	4.66667	5.33333	3.66667	3.8	106	70	1.6	54	21.09	2	#NULL!	#NULL!	26.4	#NULL!	#NULL!	#NULL!	796.8
62	2	22	1	2	4.5	3.66667	4.33333	3	3.66667	3.8	2.66667	3	3.33333	4.33333	3.8	128	95	1.63	81.1	30.52	4	#NULL!	#NULL!	23.7	#NULL!	#NULL!	#NULL!	1030.2
63	2	22	1	1	2.75	4	1	3.8	3.33333	4	3.66667	3.66667	3.33333	4.66667	3	91	65	1.64	42.1	15.65	1	60	7.6	22.6	31	0	15	985.2
64	2	22	1	2	5.5	2	4	1.8	5	4.2	4	3	4	4	2.8	118	69	1.585	62.2	24.76	2	60	5.9	24.8	33	16	15	1260
65	2	22	1	2	2	4.33333	1	2.6	4.66667	4.4	2.66667	4.66667	3.33333	4.66667	2.2	117	74	1.585	37.5	14.93	1	38	7.01	22.4	22	3	10	1631.4
66	2	23	1	2	3.5	4.66667	1.66667	1.4	4	#NULL!	2	2	3.33333	5	3.4	95	64	1.668	46.9	16.86	1	#NULL!	#NULL!	26.1	#NULL!	#NULL!	#NULL!	865.2
67	2	23	1	1	3	4.66667	1.33333	2.4	3.66667	4	2.66667	2.66667	3.33333	4	2.8	114	81	1.63	56.9	21.42	2	60	6.1	21.3	33	12	15	1038
68	2	23	1	2	3	2	4.33333	4	4	3.4	4.33333	3	3.66667	3	3.6	104	71	1.54	56.6	23.87	2	60	6.3	26.9	24	10	5	1150.2
69	2	23	1	1	4.75	5.33333	4.33333	2.6	6	5	5.66667	5	5.33333	5.33333	4.4	125	96	1.66	91.4	33.17	4	60	6.48	34.9	30	13	14	804
70	2	23	1	2	2.5	3.66667	2.66667	3	3.33333	3.6	3.66667	3.66667	3.33333	3.66667	4	108	74	1.586	50.2	19.96	2	60	9.09	23.4	29	8	1	972
71	2	23	1	2	3.25	3	1.33333	1.8	4	4.8	4	4.66667	4.33333	4.33333	3.2	124	83	1.76	70.5	22.76	2	33	6.1	38.37	39	0	8	979.8
72	2	23	1	2	6	4.33333	1	2.6	5	5.2	5	4.66667	5	6	3.6	129	67	1.75	69.6	22.73	2	60	5.47	38.7	52.5	11	15	812.4
73	2	23	1	2	4.25	4	4.66667	1.8	4.33333	4.8	5	4.33333	4	3.66667	4.4	115	71	1.605	70.4	27.33	3	60	6.37	32.1	28	11	15	1110
74	2	23	1	1	3.75	5	5	1.6	4.33333	5.6	3	4.66667	3.66667	2.66667	3.4	109	63	1.675	78.7	28.05	3	60	6.73	26.5	28	9	15	1084.2
75	2	23	1	2	3.75	3.33333	3.33333	1.2	1.66667	4.2	3.33333	3.66667	4	5	3.2	122	79	1.54	57.3	24.16	2	60	6.7	26.6	27	4	15	1222.8
76	2	23	2	2	3	3.66667	1.66667	2.8	2	2	1.33333	1.33333	2.33333	3.66667	3.2	134	62	1.58	58.2	23.31	2	60	6.9	19.8	28	7	15	1105.2
77	2	23	1	1	2	4	1.66667	1.8	3.66667	3.4	1.66667	3	1.66667	4.66667	3	112	72	1.565	51.3	20.95	2	60	6.23	22.5	29	0	15	1141.2
78	2	23	1	1	5.5	4.66667	1.66667	1.6	4.66667	4.2	4.66667	4	4.66667	5.33333	3.8	119	74	1.66	57.4	20.83	2	60	6.42	27.7	32	15	10	931.2
79	2	23	1	1	4.25	3.66667	2	1.2	5.66667	4.2	5.33333	4.66667	4.66667	5	3.4	106	69	1.514	49.6	21.64	2	60	6.3	28.7	33	14	15	1328.4
80	2	23	1	2	3.25	4	5.33333	1.4	3.66667	4.4	3.66667	5	4.66667	3.66667	4.6	142	84	1.61	70.5	27.2	3	39.5	7.2	19.2	16	0	15	1327.2
81	2	24	1	1	4	5.33333	2.66667	2	2.66667	3.6	3.33333	4.66667	5	4.33333	3	111	71	1.65	56.6	20.79	2	49	7.5	25.8	22	6	15	1150.8
82	2	24	1	2	3	3.66667	2.33333	2.4	4	4.8	4.33333	5	4	3	3.2	111	71	1.67	65.5	23.49	2	#NULL!	#NULL!	24	#NULL!	#NULL!	#NULL!	925.2
83	2	24	1	2	5.5	2.33333	1	3	3.33333	4.4	3.66667	3.33333	3.33333	4.66667	3.2	107	58	1.602	49.6	19.33	2	#NULL!	#NULL!	#NULL!	#NULL!	#NULL!	#NULL!	801.6
84	2	24	1	2	2	3.33333	5	2.8	2	3.4	1.66667	3	1.66667	2	3.4	119	79	1.595	63.4	24.92	2	47	7	21.4	26	0	5
85	2	24	2	2	3.75	4	5	2.2	2.33333	3.4	2.33333	2.33333	3.33333	3	4	134	85	1.46	69.3	32.51	4	19.07	8.45	24.1	8	0	5	1262.4
